# Supplementary material for: Integrative Care for Challenging Behaviors in People with Intellectual Disabilities to Reduce Challenging Behaviors and Inappropriate Psychotropic Drug Prescribing Compared with Care as Usual: A Cluster-Randomized Trial
Source: Int J Environ Res Public Health. 2024 Jul 20;21(7):950. doi: 10.3390/ijerph21070950 (PMC11277020; doi:10.3390/ijerph21070950)
Supplement: Supplementary file 1 [file ijerph-21-00950-s001.zip]

Archive with 1 entries (1 files):
- ijerph-3009304-supplementary.pdf
